# Supplementary material for: Regional heritability mapping reveals genomic regions and candidate defense genes for multi-race anthracnose resistance in Phaseolus vulgaris
Source: Sci Rep. 2026 Apr 28;16:19709. doi: 10.1038/s41598-026-50265-z (PMC13315937; doi:10.1038/s41598-026-50265-z)
Supplement: Supplementary file 3 — Supplementary Material 3 [file 41598_2026_50265_MOESM3_ESM.xlsx]

## Sheet: Planilha1
Supplementary Table S3: All data with Chromosomes, physiological races of Colletotrichum lindemuthianum (Cl), Single-Nucleotide Polymorphisms (SNPs), genomic location and functional annotation.
Chrom.	Races of C. lindemuthianum	SNPs Initial - Final	Gene ID/Phytozome	Gene Ontology ID	Uniprot access	Arabidopsis Protein Orthologs	Protein Description
		Genomic Position (bp) Minor - Major
Pv01	65, 73	ss715645288 - ss715645257 49.783.598 - 50.161.466	Phvul.001G246200	V7CZM1	V7CZM1_PHAVU	TBL33	Trichome birefringence-like 33
Pv01	65, 73	ss715645288 - ss715645257 49.783.598 - 50.161.466	Phvul.001G246300	V7D218	V7D218_PHAVU	PYL4	Abscisic acid receptor PYL5
Pv01	65, 73	ss715645288 - ss715645257 49.783.598 - 50.161.466	Phvul.001G246700	V7CZM6	V7CZM6_PHAVU	LAC5	Laccase-12
Pv01	65, 73	ss715645288 - ss715645257 49.783.598 - 50.161.466	Phvul.001G246800	V7D223	V7D223_PHAVU	IMK3	Leucine-rich repeat receptor-like protein kinase IMK3
Pv01	65, 73	ss715645288 - ss715645257 49.783.598 - 50.161.466	Phvul.001G248000	V7D1N6	V7D1N6_PHAVU	AVT6C	Amino acid transporter
Pv01	65, 73	ss715645288 - ss715645257 49.783.598 - 50.161.466	Phvul.001G249300	Q93XA2	Q93XA2_PHAVU	TGA4	Transcription factor TGA1
Pv01	65, 73	ss715645288 - ss715645257 49.783.598 - 50.161.466	Phvul.001G249400	V7D2Z9	V7D2Z9_PHAVU	T16B14.3	RING-FYVE-PHD zinc finger protein
Pv01	65, 73	ss715645288 - ss715645257 49.783.598 - 50.161.466	Phvul.001G250300	V7D1R5	V7D1R5_PHAVU	HIPP23	Copper transport protein ATOX1
Pv01	65, 73	ss715645288 - ss715645257 49.783.598 - 50.161.466	Phvul.001G250600	V7D314	V7D314_PHAVU	PAT	Aspartate-prephenate aminotransferase
Pv01	65, 73	ss715645288 - ss715645257 49.783.598 - 50.161.466	Phvul.001G251100	V7D330	V7D330_PHAVU	EIL4	Ethylene insensitive 3-like 4 protein
Pv01	65	ss715646308 - ss715645938 48.147.912 - 48.780.193	Phvul.001G227000	V7D108	V7D108_PHAVU	TPR3	TOPLESS-related protein 2
Pv01	65	ss715646308 - ss715645938 48.147.912 - 48.780.193	Phvul.001G227100	V7D1D9	V7D1D9_PHAVU	PPC6-7	Protein phosphatase 2C 34-related
Pv01	65	ss715646308 - ss715645938 48.147.912 - 48.780.193	Phvul.001G228100	V7D122	V7D1D9_PHAVU	F17A8.20	NAD(P)-binding Rossmann-fold superfamily protein
Pv01	65	ss715646308 - ss715645938 48.147.912 - 48.780.193	Phvul.001G229200	V7D2B7	V7D2B7_PHAVU	F15E12.7	Aspartyl protease
Pv01	65	ss715646308 - ss715645938 48.147.912 - 48.780.193	Phvul.001G229500	V7D1H0	V7D1H0_PHAVU	GLN1-1	Glutamine synthetase (GLUL)
Pv01	65	ss715646308 - ss715645938 48.147.912 - 48.780.193	Phvul.001G229800	V7D138	V7D138_PHAVU	PDLP7	Cysteine-rich secretory protein 60
Pv01	65	ss715646308 - ss715645938 48.147.912 - 48.780.193	Phvul.001G230300	V7CZ35	V7CZ35_PHAVU	HMGA	Histone H1/H5
Pv01	65	ss715646308 - ss715645938 48.147.912 - 48.780.193	Phvul.001G230500	V7D2D1	V7D2D1_PHAVU	GAI	DELLA protein
Pv01	65	ss715646308 - ss715645938 48.147.912 - 48.780.193	Phvul.001G231200	V7CZ40	V7CZ40_PHAVU	K22F20.5	Protein kinase family protein
Pv01	65	ss715646308 - ss715645938 48.147.912 - 48.780.193	Phvul.001G231400	V7D2E0	V7D2E0_PHAVU	-	Ribonuclease III
Pv01	65	ss715646308 - ss715645938 48.147.912 - 48.780.193	Phvul.001G231800.1	-	-	-	Non-specific serine/threonine protein kinase
Pv01	65	ss715646308 - ss715645938 48.147.912 - 48.780.193	Phvul.001G232200	V7D1K0	V7D1K0_PHAVU	PK	Pyridoxal kinase/Vitamin B6 kinase
Pv01	65	ss715646308 - ss715645938 48.147.912 - 48.780.193	Phvul.001G232300	V7D2E8	V7D2E8_PHAVU	PBL10	Non-specific protein kinase (serine/threonine or tyrosine)
Pv01	65	ss715646308 - ss715645938 48.147.912 - 48.780.193	Phvul.001G233000	-	-	-	D-mannose-binding lectin with tyrosine kinase and PAN-like domain
Pv01	65	ss715646308 - ss715645938 48.147.912 - 48.780.193	Phvul.001G233100	-	-	-	D-mannose-binding lectin with tyrosine kinase and PAN-like domain
Pv01	65	ss715646308 - ss715645938 48.147.912 - 48.780.193	Phvul.001G233400	V7D2G2	V7D2G2_PHAVU	FKBP20-1	Peptidyl-prolyl isomerase (E.C. 5.2.1.8)
Pv01	65	ss715646308 - ss715645938 48.147.912 - 48.780.193	Phvul.001G233500	V7CZ17	V7CZ17_PHAVU	SDIR1	E3 ubiquitin-protein ligase SDIR1
Pv01	65	ss715646308 - ss715645938 48.147.912 - 48.780.193	Phvul.001G233600	V7D178	V7D178_PHAVU	F17A14.9	Cysteine-rich peptide
Pv01	65	ss715639957 - ss715646589 44.557.187 - 48.524.878	Phvul.001G187100	V7CZM4	V7CZM4_PHAVU	ERF024	Ethylene-responsive transcription factor ERF024
Pv01	65	ss715639957 - ss715646589 44.557.187 - 48.524.878	Phvul.001G187700	-	-	-	ATP-binding cassette transporter
Pv01	65	ss715639957 - ss715646589 44.557.187 - 48.524.878	Phvul.001G187800	-	-	-	ATP-binding cassette transporter
Pv01	65	ss715639957 - ss715646589 44.557.187 - 48.524.878	Phvul.001G187900	-	-	-	ATP-binding cassette transporter
Pv01	65	ss715639957 - ss715646589 44.557.187 - 48.524.878	Phvul.001G198400	-	-	-	ATP-binding cassette transporter
Pv01	65	ss715639957 - ss715646589 44.557.187 - 48.524.878	Phvul.001G188100	V7CZN9	V7CZN9_PHAVU	KIPK2	Protein kinase-related
Pv01	65	ss715639957 - ss715646589 44.557.187 - 48.524.878	Phvul.001G188500	V7D125	V7D125_PHAVU	CYP94C1	Cytochrome P450 CYP4/CYP19/CYP26
Pv01	65	ss715639957 - ss715646589 44.557.187 - 48.524.878	Phvul.001G188600	V7CXH0	V7CXH0_PHAVU	F17C15.30	Zinc finger FYVE domain-containing protein
Pv01	65	ss715639957 - ss715646589 44.557.187 - 48.524.878	Phvul.001G190700	V7CXP8	V7CXP8_PHAVU	F3C22_110	Calcium/calmodulin-dependent protein kinase
Pv01	65	ss715639957 - ss715646589 44.557.187 - 48.524.878	Phvul.001G193800	V7CZV9	V7CZV9_PHAVU	UEV1D	Ubiquitin-conjugating enzyme E2
Pv01	65	ss715639957 - ss715646589 44.557.187 - 48.524.878	Phvul.001G194040	-	-	-	Lipase
Pv01	65	ss715639957 - ss715646589 44.557.187 - 48.524.878	Phvul.001G194400	V7D189	V7D189_PHAVU	LOG7	Cytokinin riboside 5'-monophosphate phosphoribohydrolase LOG7
Pv01	65	ss715639957 - ss715646589 44.557.187 - 48.524.878	Phvul.001G194500	V7CXN3	V7CXN3_PHAVU	F22O6_120	Aspartyl protease
Pv01	65	ss715639957 - ss715646589 44.557.187 - 48.524.878	Phvul.001G194600	-	-	-	Harpin-induced protein-like
Pv01	65	ss715639957 - ss715646589 44.557.187 - 48.524.878	Phvul.001G194700	-	-	-	Harpin-induced protein-like
Pv01	65	ss715639957 - ss715646589 44.557.187 - 48.524.878	Phvul.001G194800	-	-	-	Harpin-induced protein-like
Pv01	65	ss715639957 - ss715646589 44.557.187 - 48.524.878	Phvul.001G194900	V7D192	V7D192_PHAVU	NHL10	Harpin-induced protein-like
Pv01	65	ss715639957 - ss715646589 44.557.187 - 48.524.878	Phvul.001G195100	V7CZX5	V7CZX5_PHAVU	F22O6_160	Hydroxyproline-rich glycoprotein
Pv01	65	ss715639957 - ss715646589 44.557.187 - 48.524.878	Phvul.001G195500	V7CZY1	V7CZY1_PHAVU	TMK4	Protein tyrosine kinase with LRRNT and LRR_8 domains
Pv01	65	ss715639957 - ss715646589 44.557.187 - 48.524.878	Phvul.001G196000	V7CXW5	V7CXW5_PHAVU	PUB22	E3 ubiquitin-protein ligase PUB22
Pv01	65	ss715639957 - ss715646589 44.557.187 - 48.524.878	Phvul.001G197000	-	-	-	RING finger domain-containing protein
Pv01	65	ss715639957 - ss715646589 44.557.187 - 48.524.878	Phvul.001G198000	V7D1C3	V7D1C3_PHAVU	RHF2A	RING finger domain-containing protein
Pv01	65	ss715639957 - ss715646589 44.557.187 - 48.524.878	Phvul.001G197700	V7D011	V7D011_PHAVU	CPK20	Serine/threonine-protein kinase
Pv01	65	ss715639957 - ss715646589 44.557.187 - 48.524.878	Phvul.001G199100	-	-	-	E3 ubiquitin-protein ligase BAH
Pv01	65	ss715639957 - ss715646589 44.557.187 - 48.524.878	Phvul.001G206800	V7D0R1	V7D0R1_PHAVU	BAH1	E3 ubiquitin-protein ligase BAH
Pv01	65	ss715639957 - ss715646589 44.557.187 - 48.524.878	Phvul.001G202100	-	-	-	Dimethylaniline monooxygenase
Pv01	65	ss715639957 - ss715646589 44.557.187 - 48.524.878	Phvul.001G202200	-	-	-	Dimethylaniline monooxygenase
Pv01	65	ss715639957 - ss715646589 44.557.187 - 48.524.878	Phvul.001G202400	V7D0K7	V7D0K7_PHAVU	NET3A	KIP1-like protein
Pv01	65	ss715639957 - ss715646589 44.557.187 - 48.524.878	Phvul.001G203000	V7D1I4	V7D1I4_PHAVU	COL13	Zinc finger protein CONSTANS-like 13
Pv01	65	ss715639957 - ss715646589 44.557.187 - 48.524.878	Phvul.001G203100	E9NZT7	E9NZT7_PHAVU	MUB3	Ubiquitin-like protein 3 HCG-1
Pv01	65	ss715639957 - ss715646589 44.557.187 - 48.524.878	Phvul.001G207300	V7D1N5	V7D1N5_PHAVU	F26K9_250	Pectinesterase/pectin methylesterase
Pv01	65	ss715639957 - ss715646589 44.557.187 - 48.524.878	Phvul.001G208100	V7D1P5	V7D1P5_PHAVU	SEC15B	Exocyst complex component SEC15B
Pv01	65	ss715639957 - ss715646589 44.557.187 - 48.524.878	Phvul.001G208400	V7CYC1	V7CYC1_PHAVU	ATL5	E3 ubiquitin-protein ligase ATL41
Pv01	65	ss715639957 - ss715646589 44.557.187 - 48.524.878	Phvul.001G208700	-	-	-	Plant invertase/pectin methylesterase inhibitor
Pv01	65	ss715639957 - ss715646589 44.557.187 - 48.524.878	Phvul.001G208800	V7D0E7	V7D0E7_PHAVU	-	Plant invertase/pectin methylesterase inhibitor
Pv01	65	ss715639957 - ss715646589 44.557.187 - 48.524.878	Phvul.001G209100	V7D1Q5	V7D1Q5_PHAVU	PME41	Pectinesterase/pectin methylesterase inhibitor 20-related
Pv01	65	ss715639957 - ss715646589 44.557.187 - 48.524.878	Phvul.001G209200	-	-	-	Pectinesterase/pectin methylesterase inhibitor 20-related
Pv01	65	ss715639957 - ss715646589 44.557.187 - 48.524.878	Phvul.001G209300	-	-	-	Pectinesterase/pectin methylesterase inhibitor 20-related
Pv01	65	ss715639957 - ss715646589 44.557.187 - 48.524.878	Phvul.001G209400	-	-	-	Pectinesterase/pectin methylesterase inhibitor 20-related
Pv01	65	ss715639957 - ss715646589 44.557.187 - 48.524.878	Phvul.001G211700	-	-	-	MYB transcription factor
Pv01	65	ss715639957 - ss715646589 44.557.187 - 48.524.878	Phvul.001G219000	-	-	-	MYB transcription factor
Pv01	65	ss715639957 - ss715646589 44.557.187 - 48.524.878	Phvul.001G221500	V7CYN5	V7CYN5_PHAVU	MYB61	MYB transcription factor
Pv01	65	ss715639957 - ss715646589 44.557.187 - 48.524.878	Phvul.001G212200	-	-	-	AGAA.5 protein with DUF4228 and DUF3511 domains
Pv01	65	ss715639957 - ss715646589 44.557.187 - 48.524.878	Phvul.001G212300	-	-	-	AGAA.5 protein with DUF4228 and DUF3511 domains
Pv01	65	ss715639957 - ss715646589 44.557.187 - 48.524.878	Phvul.001G215600	V7CYG7	V7CYG7_PHAVU	Q8LC12_ARATH	AGAA.5 protein with DUF4228 and DUF3511 domains
Pv01	65	ss715639957 - ss715646589 44.557.187 - 48.524.878	Phvul.001G224400	-	-	-	AGAA.5 protein with DUF4228 and DUF3511 domains
Pv01	65	ss715639957 - ss715646589 44.557.187 - 48.524.878	Phvul.001G225700	-	-	-	AGAA.5 protein with DUF4228 and DUF3511 domains
Pv01	65	ss715639957 - ss715646589 44.557.187 - 48.524.878	Phvul.001G225900	V7D291	V7D291_PHAVU	-	AGAA.5 protein with DUF4228 and DUF3511 domains
Pv01	65	ss715639957 - ss715646589 44.557.187 - 48.524.878	Phvul.001G212400	V7D0Z2	V7D0Z2_PHAVU	T14P4.10	RING-FYVE-PHD zinc finger protein
Pv01	65	ss715639957 - ss715646589 44.557.187 - 48.524.878	Phvul.001G213200	V7CYK6	V7CYK6_PHAVU	TBL6	Protein trichome birefringence-like 6
Pv01	65	ss715639957 - ss715646589 44.557.187 - 48.524.878	Phvul.001G213600	V7D0M1	V7D0M1_PHAVU	WRKY69	WRKY DNA-binding domain
Pv01	65	ss715639957 - ss715646589 44.557.187 - 48.524.878	Phvul.001G214400	V7CYM0	V7CYM0_PHAVU	WRKY28	WRKY transcription factor 23
Pv01	65	ss715639957 - ss715646589 44.557.187 - 48.524.878	Phvul.001G218500	-	-	-	WRKY transcription factor 23
Pv01	65	ss715639957 - ss715646589 44.557.187 - 48.524.878	Phvul.001G215100	V7D123	V7D123_PHAVU	Atmyb2	Transcription factor MYB108
Pv01	65	ss715639957 - ss715646589 44.557.187 - 48.524.878	Phvul.001G215800	V7CYN6	V7CYN6_PHAVU	-	Protein NIM1-interacting 1
Pv01	65	ss715639957 - ss715646589 44.557.187 - 48.524.878	Phvul.001G222000	-	-	-	Zinc finger protein 598
Pv01	65	ss715639957 - ss715646589 44.557.187 - 48.524.878	Phvul.001G222000	V7CYP0	V7CYP0_PHAVU	Q147M4_ARATH	Zinc finger protein 598
Pv01	65	ss715639957 - ss715646589 44.557.187 - 48.524.878	Phvul.001G217300	V7CYQ4	V7CYQ4_PHAVU	PME13	Pectinesterase/pectin methylesterase inhibitor 13-related
Pv01	65	ss715639957 - ss715646589 44.557.187 - 48.524.878	Phvul.001G222100	V7D0W1	V7D0W1_PHAVU	APA2	Aspartyl protease
Pv01	65	ss715639957 - ss715646589 44.557.187 - 48.524.878	Phvul.001G222700	V7CYW0	V7CYW0_PHAVU	F25P12.84	Non-specific serine/threonine protein kinase
Pv01	65	ss715639957 - ss715646589 44.557.187 - 48.524.878	Phvul.001G223400	V7CYQ1	V7CYQ1_PHAVU	-	NPR1-interacting protein
Pv01	65	ss715639957 - ss715646589 44.557.187 - 48.524.878	Phvul.001G226000	-	-	-	Calmodulin-binding protein
Pv01	65	ss715639957 - ss715646589 44.557.187 - 48.524.878	Phvul.001G226100	-	-	-	Calmodulin-binding protein
Pv01	65	ss715639957 - ss715646589 44.557.187 - 48.524.878	Phvul.001G226200	V7CYZ8	V7CYZ8_PHAVU	CBP60E	Calmodulin-binding protein
Pv01	65	ss715639957 - ss715646589 44.557.187 - 48.524.878	Phvul.001G226900	V7CYU4	V7CYU4_PHAVU	-	Wall-associated receptor kinase with GUB_WAK domain
Pv01	65	ss715639957 - ss715646589 44.557.187 - 48.524.878	Phvul.001G227000	V7D108	V7D108_PHAVU	TPR3	TOPLESS-related protein 2
Pv01	65	ss715639957 - ss715646589 44.557.187 - 48.524.878	Phvul.001G227100	V7D1D9	V7D1D9_PHAVU	PPC6-7	Protein phosphatase 2C 34-related
Pv01	65	ss715639957 - ss715646589 44.557.187 - 48.524.878	Phvul.001G228100	V7D122	V7D1D9_PHAVU	F17A8.20	NAD(P)-binding Rossmann-fold superfamily protein
Pv01	65	ss715639957 - ss715646589 44.557.187 - 48.524.878	Phvul.001G229200	V7D2B7	V7D2B7_PHAVU	F15E12.7	Aspartyl protease
Pv01	65	ss715639957 - ss715646589 44.557.187 - 48.524.878	Phvul.001G229500	V7D1H0	V7D1H0_PHAVU	GLN1-1	Glutamine synthetase (GLUL)
Pv01	65	ss715639957 - ss715646589 44.557.187 - 48.524.878	Phvul.001G229800	V7D138	V7D138_PHAVU	PDLP7	Cysteine-rich secretory protein 60
Pv01	65	ss715639957 - ss715646589 44.557.187 - 48.524.878	Phvul.001G230300	V7CZ35	V7CZ35_PHAVU	HMGA	Histone H1/H5
Pv01	65	ss715639957 - ss715646589 44.557.187 - 48.524.878	Phvul.001G230500	V7D2D1	V7D2D1_PHAVU	GAI	DELLA protein
Pv01	65	ss715639957 - ss715646589 44.557.187 - 48.524.878	Phvul.001G231200	V7CZ40	V7CZ40_PHAVU	K22F20.5	Protein kinase family protein
Pv01	73	ss715645270 - ss715650359 50.014.540 - 52.176.910	Phvul.001G249300	Q93XA2	Q93XA2_PHAVU	TGA4	Transcription factor TGA1
Pv01	73	ss715645270 - ss715650359 50.014.540 - 52.176.910	Phvul.001G249400	V7D2Z9	V7D2Z9_PHAVU	T16B14.3	RING-FYVE-PHD zinc finger protein
Pv01	73	ss715645270 - ss715650359 50.014.540 - 52.176.910	Phvul.001G249600	V7D1Q7	V7D1Q7_PHAVU	RHA2B	E3 ubiquitin-protein ligase RHA2
Pv01	73	ss715645270 - ss715650359 50.014.540 - 52.176.910	Phvul.001G251100	-	-	-	Ethylene insensitive 3-like 4 protein
Pv01	73	ss715645270 - ss715650359 50.014.540 - 52.176.910	Phvul.001G251200	V7CZQ4	V7CZQ4_PHAVU	ERF060	Ethylene insensitive 3-like 4 protein
Pv01	73	ss715645270 - ss715650359 50.014.540 - 52.176.910	Phvul.001G251600	V7D351	V7D351_PHAVU	MQN23.11	VQ motif-containing protein
Pv01	73	ss715645270 - ss715650359 50.014.540 - 52.176.910	Phvul.001G254000	V7CZY4	V7CZY4_PHAVU	ATHB-16	Homeobox-leucine zipper protein (HD-ZIP)
Pv01	73	ss715645270 - ss715650359 50.014.540 - 52.176.910	Phvul.001G254300	V7CZU4	V7CZU4_PHAVU	ATL54	RING finger domain-containing protein
Pv01	73	ss715645270 - ss715650359 50.014.540 - 52.176.910	Phvul.001G254650	-	-	-	Clathrin assembly protein
Pv01	73	ss715645270 - ss715650359 50.014.540 - 52.176.910	Phvul.001G254700	V7D378	V7D378_PHAVU	T5J17.250	Clathrin assembly protein
Pv01	73	ss715645270 - ss715650359 50.014.540 - 52.176.910	Phvul.001G260100	V7D005	V7D005_PHAVU	F18O22.20	Ankyrin repeat protein kinase
Pv01	73	ss715645270 - ss715650359 50.014.540 - 52.176.910	Phvul.001G260600	V7D232	V7D232_PHAVU	F12B7.3	F-box domain protein with Kelch motif
Pv01	73	ss715645270 - ss715650359 50.014.540 - 52.176.910	Phvul.001G261500	V7D240	V7D240_PHAVU	CYP78A5	Flavonoid 3'-monooxygenase/Flavonoid 3'-hydroxylase
Pv01	73	ss715645270 - ss715650359 50.014.540 - 52.176.910	Phvul.001G261900	-	-	-	Programmed cell death protein 2-related
Pv01	73	ss715645270 - ss715650359 50.014.540 - 52.176.910	Phvul.001G262500	V7D076	V7D076_PHAVU	F1N21_14	Zinc finger protein
Pv01	73	ss715645270 - ss715650359 50.014.540 - 52.176.910	Phvul.001G262700	V7D3F1	V7D3F1_PHAVU	FBX6	F-box only protein 6
Pv01	73	ss715645270 - ss715650359 50.014.540 - 52.176.910	Phvul.001G263800	V7D265	V7D265_PHAVU	F10B6.18	Amino acid transporter
Pv01	73	ss715645270 - ss715650359 50.014.540 - 52.176.910	Phvul.001G263800	V7D265	V7D265_PHAVU	F10B6.18	MAC/Perforin domain (MACPF)
Pv01	73	ss715645270 - ss715650359 50.014.540 - 52.176.910	Phvul.001G264000	V7D3G2	V7D3G2_PHAVU	Q9LK47_ARATH	Programmed cell death protein 11
Pv01	73	ss715645270 - ss715650359 50.014.540 - 52.176.910	Phvul.001G264600	V7D056	V7D056_PHAVU	T4C9.80	C2H2 zinc finger
Pv01	73	ss715645270 - ss715650359 50.014.540 - 52.176.910	Phvul.001G265100	V7D278	V7D278_PHAVU	-	F-box-associated domain protein
Pv01	73	ss715645270 - ss715650359 50.014.540 - 52.176.910	Phvul.001G265600	V7D281	V7D281_PHAVU	AKHSDH2	Aspartate kinase
Pv01	73	ss715645270 - ss715650359 50.014.540 - 52.176.910	Phvul.001G266200	V7D0B7	V7D0B7_PHAVU	F8D20.180	Polygalacturonase/pectinase
Pv01	73	ss715645270 - ss715650359 50.014.540 - 52.176.910	Phvul.001G268200	V7D0D9	V7D0D9_PHAVU	Q0WVW4_ARATH	RNA-binding protein
Pv02	39, 55	ss715645995 - ss715639746 48.006.796 - 49.033.652	Phvul.002G313200	V7CTW0	V7CTW0_PHAVU	YUC2	Dimethylaniline monooxygenase
Pv02	39, 55	ss715645995 - ss715639746 48.006.796 - 49.033.652	Phvul.002G314200	V7CQ63	V7CQ63_PHAVU	LRX4	Leucine-rich repeat (LRR_8)
Pv02	39, 55	ss715645995 - ss715639746 48.006.796 - 49.033.652	Phvul.002G314600	V7CSK9	V7CSK9_PHAVU	Q9LHF4_ARATH	Copper transport protein ATOX1
Pv02	39, 55	ss715645995 - ss715639746 48.006.796 - 49.033.652	Phvul.002G315400	V7CQG9	V7CQG9_PHAVU	CYP84A1	Cytochrome P450 CYP2
Pv02	39, 55	ss715645995 - ss715639746 48.006.796 - 49.033.652	Phvul.002G315900	V7CQH4	V7CQH4_PHAVU	ERF117	AP2 domain protein
Pv02	39, 55	ss715645995 - ss715639746 48.006.796 - 49.033.652	Phvul.002G316000	V7CSW6	V7CSW6_PHAVU	LYM3	LysM domain-containing GPI-anchored protein 2
Pv02	39, 55	ss715645995 - ss715639746 48.006.796 - 49.033.652	Phvul.002G316700	V7CQ94	V7CQ94_PHAVU	ATSYTF	C2 domain
Pv02	39, 55	ss715645995 - ss715639746 48.006.796 - 49.033.652	Phvul.002G316800	V7CSN2	V7CSN2_PHAVU	VQ20	VQ motif-containing protein
Pv02	39, 55	ss715645995 - ss715639746 48.006.796 - 49.033.652	Phvul.002G317400	V7CSY2	V7CSY2_PHAVU	ACA13	E1-E2 ATPase with cation transporter and hydrolase activity
Pv02	39, 55	ss715645995 - ss715639746 48.006.796 - 49.033.652	Phvul.002G317800	V7CQJ5	V7CQJ5_PHAVU	BTS	Zinc finger protein-like (K16276, BTS)
Pv02	39, 55	ss715645995 - ss715639746 48.006.796 - 49.033.652	Phvul.002G318200	V7CSP5	V7CSP5_PHAVU	LRK10L-2.1	Protein tyrosine kinase with WAK-associated domain
Pv02	39, 55	ss715645995 - ss715639746 48.006.796 - 49.033.652	Phvul.002G318300	V7CQK1	V7CQK1_PHAVU	LRK10L-2.1	Protein kinase domain with WAK-associated region
Pv02	39, 55	ss715645995 - ss715639746 48.006.796 - 49.033.652	Phvul.002G318900	V7CU16	V7CU16_PHAVU	PCR3	PLAC8 family protein
Pv02	39, 55	ss715645995 - ss715639746 48.006.796 - 49.033.652	Phvul.002G319400	V7CT07	V7CT07_PHAVU	SKIP28	F-box domain protein
Pv02	39, 55	ss715645995 - ss715639746 48.006.796 - 49.033.652	Phvul.002G319900	V7CT11	V7CT11_PHAVU	PDLP6	Cysteine-rich secretory protein 12
Pv02	39, 55	ss715645995 - ss715639746 48.006.796 - 49.033.652	Phvul.002G320000	V7CU30	V7CU30_PHAVU	UEV1A	Ubiquitin-conjugating enzyme E2
Pv02	39, 55	ss715645995 - ss715639746 48.006.796 - 49.033.652	Phvul.002G321000	V7CU37	V7CU37_PHAVU	T8O11.15	Ankyrin repeat protein PSMD10
Pv02	39, 55	ss715645995 - ss715639746 48.006.796 - 49.033.652	Phvul.002G321300	V7CQN0	V7CQN0_PHAVU	T23K23.8	RING finger domain-containing protein
Pv02	39, 55	ss715645995 - ss715639746 48.006.796 - 49.033.652	Phvul.002G321700	V7CST7	V7CST7_PHAVU	DRP1C	Dynamin-related protein 1C
Pv02	39, 55	ss715645995 - ss715639746 48.006.796 - 49.033.652	Phvul.002G322400	V7CT38	V7CT38_PHAVU	GPX3	Glutathione peroxidase 2
Pv02	39, 55	ss715645995 - ss715639746 48.006.796 - 49.033.652	Phvul.002G322500	V7CU51	V7CU51_PHAVU	F10B6.18	MAC/Perforin domain (MACPF)
Pv02	39, 55	ss715645995 - ss715639746 48.006.796 - 49.033.652	Phvul.002G323000	-	-	-	Leucine-rich repeat-containing protein
Pv02	39, 55	ss715645995 - ss715639746 48.006.796 - 49.033.652	Phvul.002G323200	V7CQQ2	V7CQQ2_PHAVU	MVA3.30	Leucine-rich repeat-containing protein
Pv02	39, 55	ss715645995 - ss715639746 48.006.796 - 49.033.652	Phvul.002G323300	-	-	-	Leucine-rich repeat-containing protein
Pv02	39, 55	ss715645995 - ss715639746 48.006.796 - 49.033.652	Phvul.002G323704	-	-	-	Leucine-rich repeat-containing protein
Pv02	39, 55	ss715645995 - ss715639746 48.006.796 - 49.033.652	Phvul.002G323712	-	-	-	Leucine-rich repeat-containing protein
Pv02	39, 55	ss715645995 - ss715639746 48.006.796 - 49.033.652	Phvul.002G323100	V7CSU9	V7CSU9_PHAVU	MVA3.30	Leucine-rich repeat-containing protein
Pv02	39, 55	ss715645995 - ss715639746 48.006.796 - 49.033.652	Phvul.002G323400	V7CU63	V7CU63_PHAVU	MVA3.30	Leucine-rich repeat-containing protein
Pv02	39, 55	ss715645995 - ss715639746 48.006.796 - 49.033.652	Phvul.002G323708	-	-	-	Leucine-rich repeat-containing protein
Pv02	39, 55	ss715645995 - ss715639746 48.006.796 - 49.033.652	Phvul.002G323404	-	-	-	Leucine-rich repeat-containing protein
Pv02	39, 55	ss715645995 - ss715639746 48.006.796 - 49.033.652	Phvul.002G323900	V7CQR2	V7CQR2_PHAVU	F10B6.22	Aspartate-Semialdehyde Dehydrogenase
Pv02	39, 55	ss715645995 - ss715639746 48.006.796 - 49.033.652	Phvul.002G324400	V7CQR7	V7CQR7_PHAVU	F10M6.80	Clathrin Assembly Protein
Pv02	39, 55	ss715645995 - ss715639746 48.006.796 - 49.033.652	Phvul.002G324600	V7CU77	V7CU77_PHAVU	TMK2	Receptor protein kinase TMK1-related
Pv02	39, 55	ss715645995 - ss715639746 48.006.796 - 49.033.652	Phvul.002G324900	V7CT71	V7CT71_PHAVU	AHK4	Histidine/Serine-Threonine Kinase
Pv02	39, 55	ss715645995 - ss715639746 48.006.796 - 49.033.652	Phvul.002G325100	V7CSX5	V7CSX5_PHAVU	SUF4	Zinc finger protein 207
Pv02	39, 55	ss715645995 - ss715639746 48.006.796 - 49.033.652	Phvul.002G325400	V7CQJ0	V7CQJ0_PHAVU	A0A1P8BDN2	Disease Resistance-Responsive Protein
Pv02	39, 55	ss715645995 - ss715639746 48.006.796 - 49.033.652	Phvul.002G325500	-	-	-	Disease Resistance-Responsive Protein
Pv02	39	ss715645974 - ss715641188 47.639.287 - 48.289.662	Phvul.002G308700	V7CSN3	V7CSN3_PHAVU	F6F22.9	Ceramide Glucosyltransferase
Pv02	39	ss715645974 - ss715641188 47.639.287 - 48.289.662	Phvul.002G309100	V7CQA5	V7CQA5_PHAVU	ABI1	Protein phosphatase 2C
Pv02	39	ss715645974 - ss715641188 47.639.287 - 48.289.662	Phvul.002G309300	V7CTR7	V7CTR7_PHAVU	T2O9.60	RING zinc finger protein
Pv02	39	ss715645974 - ss715641188 47.639.287 - 48.289.662	Phvul.002G310200	V7CTS7	V7CTS7_PHAVU	DREB3	EREBP-Like Transcription Factor
Pv02	39	ss715645974 - ss715641188 47.639.287 - 48.289.662	Phvul.002G310500	V7CSQ0	V7CSQ0_PHAVU	STP14	Sugar transport protein 14
Pv02	39	ss715645974 - ss715641188 47.639.287 - 48.289.662	Phvul.002G310600	-	-	-	Sugar transport protein 14
Pv02	39	ss715645974 - ss715641188 47.639.287 - 48.289.662	Phvul.002G310700	V7CQ27	V7CQ27_PHAVU	F1N21.10	Lactoylglutathione lyase (Glyoxalase I)
Pv02	39	ss715645974 - ss715641188 47.639.287 - 48.289.662	Phvul.002G314200	V7CQ63	V7CQ63_PHAVU	LRX4	Leucine-rich repeat (LRR_8)
Pv02	39	ss715645974 - ss715641188 47.639.287 - 48.289.662	Phvul.002G314600	V7CSK9	V7CSK9_PHAVU	Q9LHF4_ARATH	Copper Transport Protein ATOX1
Pv02	39	ss715645974 - ss715641188 47.639.287 - 48.289.662	Phvul.002G315300	-	-	-	Stomatal cytokinesis defective
Pv02	39	ss715645974 - ss715641188 47.639.287 - 48.289.662	Phvul.002G315400	V7CQG9	V7CQG9_PHAVU	CYP84A1	Cytochrome P450 CYP2
Pv02	39	ss715645974 - ss715641188 47.639.287 - 48.289.662	Phvul.002G316000	V7CSW6	V7CSW6_PHAVU	LYM3	LysM domain-containing GPI-anchored protein 2
Pv02	39	ss715645974 - ss715641188 47.639.287 - 48.289.662	Phvul.002G315900	V7CQH4	V7CQH4_PHAVU	ERF117	AP2 Domain Protein
Pv04	2047	ss715649768 - ss715648683 11.108 - 381.3	Phvul004G004800	-	-	-	Serine/threonine-protein kinase
Pv04	2047	ss715649768 - ss715648683 11.108 - 381.3	Phvul.004G005300	V7BYA3	V7BYA3_PHAVU	F4P13.13	Aldose 1-Epimerase
Pv04	2047	ss715649768 - ss715648683 11.108 - 381.3	Phvul.004G005400	V7C1X4	V7C1X4_PHAVU	CYP96A10	Alkane Hydroxylase CYP96A15
Pv04	2047	ss715649768 - ss715648683 11.108 - 381.3	Phvul.004G005500	V7BY38	V7BY38_PHAVU	UPL6	E3 Ubiquitin-Protein Ligase UPL6
Pv04	2047	ss715649768 - ss715648683 11.108 - 381.3	Phvul.004G005600	-	-	-	Leucine-rich repeat-containing protein
Pv04	2047	ss715649768 - ss715648683 11.108 - 381.3	Phvul.004G005400	V7C1X4	V7C1X4_PHAVU	CYP96A10	Alkane Hydroxylase CYP96A15
Pv04	2047	ss715649768 - ss715648683 11.108 - 381.3	Phvul.004G005700	V7BYA8	V7BYA8_PHAVU	CYP96A10	Alkane Hydroxylase CYP96A15
Pv04	2047	ss715649768 - ss715648683 11.108 - 381.3	Phvul.004G005800	V7C0U0	V7C0U0_PHAVU	CYP96A10	Alkane Hydroxylase CYP96A15
Pv04	2047	ss715649768 - ss715648683 11.108 - 381.3	Phvul.004G005900	-	-	-	Alkane Hydroxylase CYP96A15
Pv04	7, 65, 73, 2047	ss715648682 - ss715649427 218.144 - 593.776	Phvul004G004800	-	-	-	Serine/threonine-protein kinase
Pv04	7, 65, 73, 2047	ss715648682 - ss715649427 218.144 - 593.776	Phvul.004G005400	-	-	-	Alkane Hydroxylase CYP96A15
Pv04	7, 65, 73, 2047	ss715648682 - ss715649427 218.144 - 593.776	Phvul.004G005700	V7BYA8	V7BYA8_PHAVU	CYP96A10	Alkane Hydroxylase CYP96A15
Pv04	7, 65, 73, 2047	ss715648682 - ss715649427 218.144 - 593.776	Phvul.004G005800	V7C0U0	V7C0U0_PHAVU	CYP96A10	Alkane Hydroxylase CYP96A15
Pv04	7, 65, 73, 2047	ss715648682 - ss715649427 218.144 - 593.776	Phvul.004G005900	-	-	-	Alkane Hydroxylase CYP96A15
Pv04	7, 65, 73, 2047	ss715648682 - ss715649427 218.144 - 593.776	Phvul.004G006000	V7BY43	V7BY43_PHAVU	CYP96A10	Alkane Hydroxylase CYP96A15
Pv04	7, 65, 73, 2047	ss715648682 - ss715649427 218.144 - 593.776	Phvul.004G006050	-	-	-	Alkane Hydroxylase CYP96A15
Pv04	7, 65, 73, 2047	ss715648682 - ss715649427 218.144 - 593.776	Phvul.004G006100	V7C0L4	V7C0L4_PHAVU	CYP96A10	Alkane Hydroxylase CYP96A15
Pv04	7, 65, 73, 2047	ss715648682 - ss715649427 218.144 - 593.776	Phvul.004G006300	V7C0U6	V7C0U6_PHAVU	CYP96A11	Alkane Hydroxylase CYP96A15
Pv04	7, 65, 73, 2047	ss715648682 - ss715649427 218.144 - 593.776	Phvul.004G006200	-	-	-	Methyl-CpG-binding domain-containing protein 1-related
Pv04	7, 65, 73, 2047	ss715648682 - ss715649427 218.144 - 593.776	Phvul.004G007200	V7BYC2	V7BYC2_PHAVU	MBD7	Methyl-CpG-binding domain-containing protein 1-related
Pv04	7, 65, 73, 2047	ss715648682 - ss715649427 218.144 - 593.776	Phvul.004G006600	V7C0M0	V7C0M0_PHAVU	D6PKL2	Serine/threonine-protein kinase ATPK7
Pv04	7, 65, 73, 2047	ss715648682 - ss715649427 218.144 - 593.776	Phvul.004G005600	-	-	-	Leucine-rich repeat-containing protein
Pv04	7, 65, 73, 2047	ss715648682 - ss715649427 218.144 - 593.776	Phvul.004G007750	-	-	-	Leucine-rich repeat-containing protein
Pv04	7, 65, 73, 2047	ss715648682 - ss715649427 218.144 - 593.776	Phvul.004G007900	-	-	-	Leucine-rich repeat-containing protein
Pv04	7, 73, 2047	ss715642306 - ss715646892 447.165 - 1.155.786	Phvul.004G006600	V7C0M0	V7C0M0_PHAVU	D6PKL2	Serine/threonine-protein kinase ATPK7
Pv04	7, 73, 2047	ss715642306 - ss715646892 447.165 - 1.155.786	Phvul.004G007750	-	-	-	Leucine-rich repeat-containing protein
Pv04	7, 73, 2047	ss715642306 - ss715646892 447.165 - 1.155.786	Phvul.004G007900	V7BYD3	V7BYD3_PHAVU	RPPL1	Leucine-rich repeat-containing protein
Pv04	7, 73, 2047	ss715642306 - ss715646892 447.165 - 1.155.786	Phvul.004G008001	-	-	-	Leucine-rich repeat-containing protein
Pv04	7, 73, 2047	ss715642306 - ss715646892 447.165 - 1.155.786	Phvul.004G008101	-	-	-	Leucine-rich repeat-containing protein
Pv04	7, 73, 2047	ss715642306 - ss715646892 447.165 - 1.155.786	Phvul.004G008200	V7BY66	V7BY66_PHAVU	RPPL1	Leucine-rich repeat-containing protein
Pv04	7, 73, 2047	ss715642306 - ss715646892 447.165 - 1.155.786	Phvul.004G008351	-	-	-	Leucine-rich repeat-containing protein
Pv04	7, 73, 2047	ss715642306 - ss715646892 447.165 - 1.155.786	Phvul.004G008400	V7BYD6	V7BYD6_PHAVU	RPPL1	Leucine-rich repeat-containing protein
Pv04	7, 73, 2047	ss715642306 - ss715646892 447.165 - 1.155.786	Phvul.004G008450	-	-	-	Leucine-rich repeat-containing protein
Pv04	7, 73, 2047	ss715642306 - ss715646892 447.165 - 1.155.786	Phvul.004G008560	-	-	-	Leucine-rich repeat-containing protein
Pv04	7, 73, 2047	ss715642306 - ss715646892 447.165 - 1.155.786	Phvul.004G008981	-	-	-	Leucine-rich repeat-containing protein
Pv04	7, 73, 2047	ss715642306 - ss715646892 447.165 - 1.155.786	Phvul.004G009041	-	-	-	Leucine-rich repeat-containing protein
Pv04	7, 73, 2047	ss715642306 - ss715646892 447.165 - 1.155.786	Phvul.004G009281	-	-	-	Leucine-rich repeat-containing protein
Pv04	7, 73, 2047	ss715642306 - ss715646892 447.165 - 1.155.786	Phvul.004G009461	-	-	-	Leucine-rich repeat-containing protein
Pv04	7, 73, 2047	ss715642306 - ss715646892 447.165 - 1.155.786	Phvul.004G009521	-	-	-	Leucine-rich repeat-containing protein
Pv04	7, 73, 2047	ss715642306 - ss715646892 447.165 - 1.155.786	Phvul.004G009821	-	-	-	Leucine-rich repeat-containing protein
Pv04	7, 73, 2047	ss715642306 - ss715646892 447.165 - 1.155.786	Phvul.004G009909	-	-	-	Leucine-rich repeat-containing protein
Pv04	7, 73, 2047	ss715642306 - ss715646892 447.165 - 1.155.786	Phvul.004G009918	-	-	-	Leucine-rich repeat-containing protein
Pv04	7, 73, 2047	ss715642306 - ss715646892 447.165 - 1.155.786	Phvul.004G009936	-	-	-	Leucine-rich repeat-containing protein
Pv04	7, 73, 2047	ss715642306 - ss715646892 447.165 - 1.155.786	Phvul.004G009100	-	-	-	Leucine-rich repeat-containing protein
Pv04	7, 73, 2047	ss715642306 - ss715646892 447.165 - 1.155.786	Phvul.004G009136	-	-	-	Leucine-rich repeat-containing protein
Pv04	7, 73, 2047	ss715642306 - ss715646892 447.165 - 1.155.786	Phvul.004G009154	-	-	-	Leucine-rich repeat-containing protein
Pv04	7, 73, 2047	ss715642306 - ss715646892 447.165 - 1.155.786	Phvul.004G008900	V7C0Q4	V7C0Q4_PHAVU	RPPL1	Leucine-rich repeat-containing protein
Pv04	7, 73, 2047	ss715642306 - ss715646892 447.165 - 1.155.786	Phvul.004G008909	-	-	-	Leucine-rich repeat-containing protein
Pv04	7, 73, 2047	ss715642306 - ss715646892 447.165 - 1.155.786	Phvul.004G008918	-	-	-	Leucine-rich repeat-containing protein
Pv04	7, 73, 2047	ss715642306 - ss715646892 447.165 - 1.155.786	Phvul.004G009300	V7C0Y6	V7C0Y6_PHAVU	RPPL1	Leucine-rich repeat-containing protein
Pv04	7, 73, 2047	ss715642306 - ss715646892 447.165 - 1.155.786	Phvul.004G009500	-	-	-	Leucine-rich repeat-containing protein
Pv04	7	ss715639414 - ss715647820 1.035.977 - 1.721.442	Phvul.004G009100	V7C0Y1	V7C0Y1_PHAVU	-	Leucine-rich repeat-containing protein
Pv04	7	ss715639414 - ss715647820 1.035.977 - 1.721.442	Phvul.004G009136	-	-	-	Leucine-rich repeat-containing protein
Pv04	7	ss715639414 - ss715647820 1.035.977 - 1.721.442	Phvul.004G009154	-	-	-	Leucine-rich repeat-containing protein
Pv04	7	ss715639414 - ss715647820 1.035.977 - 1.721.442	Phvul.004G008900	V7C0Q4	V7C0Q4_PHAVU	RPPL1	Leucine-rich repeat-containing protein
Pv04	7	ss715639414 - ss715647820 1.035.977 - 1.721.442	Phvul.004G008909	-	-	-	Leucine-rich repeat-containing protein
Pv04	7	ss715639414 - ss715647820 1.035.977 - 1.721.442	Phvul.004G008918	-	-	-	Leucine-rich repeat-containing protein
Pv04	7	ss715639414 - ss715647820 1.035.977 - 1.721.442	Phvul.004G009300	V7C0Y6	V7C0Y6_PHAVU	RPPL1	Leucine-rich repeat-containing protein
Pv04	7	ss715639414 - ss715647820 1.035.977 - 1.721.442	Phvul.004G009500	V7BY91	V7BY91_PHAVU	RPPL1	Leucine-rich repeat-containing protein
Pv04	7	ss715639414 - ss715647820 1.035.977 - 1.721.442	Phvul.004G009527	-	-	-	Leucine-rich repeat-containing protein
Pv04	7	ss715639414 - ss715647820 1.035.977 - 1.721.442	Phvul.004G009800	-	-	-	Leucine-rich repeat-containing protein
Pv04	7	ss715639414 - ss715647820 1.035.977 - 1.721.442	Phvul.004G012801	-	-	-	Leucine-rich repeat-containing protein
Pv04	7	ss715639414 - ss715647820 1.035.977 - 1.721.442	Phvul.004G012900	-	-	-	Leucine-rich repeat-containing protein
Pv04	7	ss715639414 - ss715647820 1.035.977 - 1.721.442	Phvul.004G013000	V7BYK9	V7BYK9_PHAVU	RPPL1	Leucine-rich repeat-containing protein
Pv04	7	ss715639414 - ss715647820 1.035.977 - 1.721.442	Phvul.004G013100	-	-	-	Leucine-rich repeat-containing protein
Pv04	7	ss715639414 - ss715647820 1.035.977 - 1.721.442	Phvul.004G013200	-	-	-	Leucine-rich repeat-containing protein
Pv04	7	ss715639414 - ss715647820 1.035.977 - 1.721.442	Phvul.004G013300	-	-	-	Leucine-rich repeat-containing protein
Pv04	7	ss715639414 - ss715647820 1.035.977 - 1.721.442	Phvul.004G013350	-	-	-	Leucine-rich repeat-containing protein
Pv04	7	ss715639414 - ss715647820 1.035.977 - 1.721.442	Phvul.004G015000	-	-	-	Leucine-rich repeat-containing protein
Pv04	7	ss715639414 - ss715647820 1.035.977 - 1.721.442	Phvul.004G015600	-	-	-	Leucine-rich repeat-containing protein
Pv04	7	ss715639414 - ss715647820 1.035.977 - 1.721.442	Phvul.004G015732	-	-	-	Leucine-rich repeat-containing protein
Pv04	7	ss715639414 - ss715647820 1.035.977 - 1.721.442	Phvul.004G015800	-	-	-	Leucine-rich repeat-containing protein
Pv04	7	ss715639414 - ss715647820 1.035.977 - 1.721.442	Phvul.004G015900	V7BYP7	V7BYP7_PHAVU	RPPL1	Leucine-rich repeat-containing protein
Pv04	7	ss715639414 - ss715647820 1.035.977 - 1.721.442	Phvul.004G016000	-	-	-	Leucine-rich repeat-containing protein
Pv04	7	ss715639414 - ss715647820 1.035.977 - 1.721.442	Phvul.004G016600	-	-	-	Leucine-rich repeat-containing protein
Pv04	7	ss715639414 - ss715647820 1.035.977 - 1.721.442	Phvul.004G016532	-	-	-	Leucine-rich repeat-containing protein
Pv04	7	ss715639414 - ss715647820 1.035.977 - 1.721.442	Phvul.004G012500	V7C0X4	V7C0X4_PHAVU	T15N1_190	Cinnamoyl CoA Reductase-Like Protein
Pv04	7	ss715639414 - ss715647820 1.035.977 - 1.721.442	Phvul.004G012600	V7BYK5	V7BYK5_PHAVU	T9L3.20	Protein kinase
Pv04	7	ss715639414 - ss715647820 1.035.977 - 1.721.442	Phvul.004G013900	V7C167	V7C167_PHAVU	F18O22.240	Zinc finger FYVE domain-containing protein
Pv04	7	ss715639414 - ss715647820 1.035.977 - 1.721.442	Phvul.004G010400	V7C264	V7C264_PHAVU	MKK3	Serine/threonine-protein kinase STE7
Pv04	7	ss715639414 - ss715647820 1.035.977 - 1.721.442	Phvul.004G014600	-	-	-	Formate Dehydrogenase (FDH)
Pv04	7	ss715639414 - ss715647820 1.035.977 - 1.721.442	Phvul.004G015100	-	-	-	Leucine-rich repeat (LRR_2) with FBD domain
Pv04	7	ss715639414 - ss715647820 1.035.977 - 1.721.442	Phvul.004G015000	V7C114	V7C114_PHAVU	F18A17.100	F-Box Domain Protein with LRR and FBD
Pv04	7	ss715639414 - ss715647820 1.035.977 - 1.721.442	Phvul.004G016300	V7BYQ2	V7BYQ2_PHAVU	F6I1.6	F-Box Domain Protein with LRR and FBD
Pv04	7	ss715639414 - ss715647820 1.035.977 - 1.721.442	Phvul.004G016400	-	-	-	F-Box Domain Protein with LRR and FBD
Pv04	7	ss715639414 - ss715647820 1.035.977 - 1.721.442	Phvul.004G016600	-	-	-	F-Box Domain Protein with LRR and FBD
Pv08	3841	ss715650700 - ss715646120 54.319.070 - 58.463.221	Phvul.008G198800	V7BAH1	V7BAH1_PHAVU	-	Non-specific lipid-transfer protein 9
Pv08	3841	ss715650700 - ss715646120 54.319.070 - 58.463.221	Phvul.008G198400	-	-	-	Lipid transfer protein (LTP_2)
Pv08	3841	ss715650700 - ss715646120 54.319.070 - 58.463.221	Phvul.008G199100	-	-	-	Lipid transfer protein (LTP_2)
Pv08	3841	ss715650700 - ss715646120 54.319.070 - 58.463.221	Phvul.008G200200	V7B6E6	V7B6E6_PHAVU	T16K5.80-2	GTP-Binding Protein 6
Pv08	3841	ss715650700 - ss715646120 54.319.070 - 58.463.221	Phvul.008G201600	V7B9F4	V7B9F4_PHAVU	VAMP713	Vesicle-associated membrane protein 7 (VAMP7)
Pv08	3841	ss715650700 - ss715646120 54.319.070 - 58.463.221	Phvul.008G201900	V7BAK9	V7BAK9_PHAVU	CPK17	Calcium-Dependent Protein Kinase 17
Pv08	3841	ss715650700 - ss715646120 54.319.070 - 58.463.221	Phvul.008G202100	V7B6Q2	V7B6Q2_PHAVU	A0A1P8BGZ5	RPM1-interacting protein 4 (RIN4)
Pv08	3841	ss715650700 - ss715646120 54.319.070 - 58.463.221	Phvul.008G202600	V7B6Q6	V7B6Q6_PHAVU	F12C20.11	F-Box Domain Protein
Pv08	3841	ss715650700 - ss715646120 54.319.070 - 58.463.221	Phvul.008G203200	V7BAM3	V7BAM3_PHAVU	F18A8.15	Proteasome component ECM29
Pv08	3841	ss715650700 - ss715646120 54.319.070 - 58.463.221	Phvul.008G204400	V7B6S5	V7B6S5_PHAVU	T1E3_60	Ankyrin Repeat Protein
Pv08	3841	ss715650700 - ss715646120 54.319.070 - 58.463.221	Phvul.008G221600	V7B848	V7B848_PHAVU	-	Ankyrin Repeat Protein
Pv08	3841	ss715650700 - ss715646120 54.319.070 - 58.463.221	Phvul.008G214000	V7BB33	V7BB33_PHAVU	MIK22.12	Ankyrin Repeat Protein
Pv08	3841	ss715650700 - ss715646120 54.319.070 - 58.463.221	Phvul.008G214100	-	-	-	Ankyrin Repeat Protein
Pv08	3841	ss715650700 - ss715646120 54.319.070 - 58.463.221	Phvul.008G204700	V7B6J5	V7B6J5_PHAVU	RHC1A	RING zinc finger protein
Pv08	3841	ss715650700 - ss715646120 54.319.070 - 58.463.221	Phvul.008G208114	-	-	-	RING zinc finger protein
Pv08	3841	ss715650700 - ss715646120 54.319.070 - 58.463.221	Phvul.008G214600	V7B7X8	V7B7X8_PHAVU	F13M7.1	RING zinc finger protein
Pv08	3841	ss715650700 - ss715646120 54.319.070 - 58.463.221	Phvul.008G215500	V7B9Z3	V7B9Z3_PHAVU	T1O3.2	RING zinc finger protein
Pv08	3841	ss715650700 - ss715646120 54.319.070 - 58.463.221	Phvul.008G215600	V7B789	V7B789_PHAVU	F23E6.2	RING zinc finger protein
Pv08	3841	ss715650700 - ss715646120 54.319.070 - 58.463.221	Phvul.008G227700	-	-	-	RING zinc finger protein
Pv08	3841	ss715650700 - ss715646120 54.319.070 - 58.463.221	Phvul.008G223400	V7BA69	V7BA69_PHAVU	CZF1	Zinc finger CCCH domain-containing protein 29
Pv08	3841	ss715650700 - ss715646120 54.319.070 - 58.463.221	Phvul.008G205000	V7B7H5	V7B7H5_PHAVU	MYB81	Histone Protein
Pv08	3841	ss715650700 - ss715646120 54.319.070 - 58.463.221	Phvul.008G236000	V7BAL9	V7BAL9_PHAVU	HMGA	Histone Protein
Pv08	3841	ss715650700 - ss715646120 54.319.070 - 58.463.221	Phvul.008G235600	-	-	-	Histone Protein
Pv08	3841	ss715650700 - ss715646120 54.319.070 - 58.463.221	Phvul.008G205600	V7B9J8	V7B9J8_PHAVU	PBL2	Interleukin-1 Receptor-Associated Kinase 4 (IRAK4)
Pv08	3841	ss715650700 - ss715646120 54.319.070 - 58.463.221	Phvul.008G207200	V7BAR8	V7BAR8_PHAVU	T20P8.11	Leucine-rich repeat protein kinase-like
Pv08	3841	ss715650700 - ss715646120 54.319.070 - 58.463.221	Phvul.008G210800	V7B6S8	V7B6S8_PHAVU	RLP6	Leucine-rich repeat (LRR_1 and LRR_8)
Pv08	3841	ss715650700 - ss715646120 54.319.070 - 58.463.221	Phvul.008G211100	V7BAX0	V7BAX0_PHAVU	CERK1	Chitin Elicitor Receptor Kinase 1
Pv08	3841	ss715650700 - ss715646120 54.319.070 - 58.463.221	Phvul.008G211200	-	-	-	Chitin Elicitor Receptor Kinase 1
Pv08	3841	ss715650700 - ss715646120 54.319.070 - 58.463.221	Phvul.008G210400	V7B9Q6	V7B9Q6_PHAVU	RLP6	Protein tyrosine kinase with LRRNT and LRR_8 domains
Pv08	3841	ss715650700 - ss715646120 54.319.070 - 58.463.221	Phvul.008G210814	-	-	-	Protein tyrosine kinase with LRRNT and LRR_8 domains
Pv08	3841	ss715650700 - ss715646120 54.319.070 - 58.463.221	Phvul.008G212900	V7B6W5	V7B6W5_PHAVU	MIK2	Protein tyrosine kinase with LRRNT and LRR_8 domains
Pv08	3841	ss715650700 - ss715646120 54.319.070 - 58.463.221	Phvul.008G210400	-	-	-	Protein tyrosine kinase with LRRNT and LRR_8 domains
Pv08	3841	ss715650700 - ss715646120 54.319.070 - 58.463.221	Phvul.008G213200	-	-	-	Protein Kinase with Leucine-Rich Repeat Domains (LRR_1, LRRNT_2, LRR_8)
Pv08	3841	ss715650700 - ss715646120 54.319.070 - 58.463.221	Phvul.008G224900	V7BBD2	V7BBD2_PHAVU	F13I12.140	Protein Kinase with Leucine-Rich Repeat Domains (LRR_1, LRRNT_2, LRR_8)
Pv08	3841	ss715650700 - ss715646120 54.319.070 - 58.463.221	Phvul.008G225000	-	-	-	Protein Kinase with Leucine-Rich Repeat Domains (LRR_1, LRRNT_2, LRR_8)
Pv08	3841	ss715650700 - ss715646120 54.319.070 - 58.463.221	Phvul.008G220100	V7B836	V7B836_PHAVU	IMK3	Leucine-rich repeat receptor-like protein kinase IMK3
Pv08	3841	ss715650700 - ss715646120 54.319.070 - 58.463.221	Phvul.008G220300	V7B764	V7B764_PHAVU	LAC5	Laccase-12
Pv08	3841	ss715650700 - ss715646120 54.319.070 - 58.463.221	Phvul.008G220700	V7BB97	V7BB97_PHAVU	TBL33	Trichome birefringence-like 33
Pv08	3841	ss715650700 - ss715646120 54.319.070 - 58.463.221	Phvul.008G226000	V7B887	V7B887_PHAVU	PIP1.4	Aquaporin PIP1-4
Pv08	3841	ss715650700 - ss715646120 54.319.070 - 58.463.221	Phvul.008G230400	V7BAF4	V7BAF4_PHAVU	K18J17.19	Glycoprotein
Pv08	3841	ss715650700 - ss715646120 54.319.070 - 58.463.221	Phvul.008G231000	V7B8D7	V7B8D7_PHAVU	T5I7.5	Methyltransferase PMT10-related
Pv08	3841	ss715650700 - ss715646120 54.319.070 - 58.463.221	Phvul.008G230500	V7B7P9	V7B7P9_PHAVU	HAG2	Histone Acetyltransferase 1 (HAT1)
Pv08	3841	ss715650700 - ss715646120 54.319.070 - 58.463.221	Phvul.008G231200	V7B7I9	V7B7I9_PHAVU	PP2CA	Protein phosphatase 2C 3-related
Pv08	3841	ss715650700 - ss715646120 54.319.070 - 58.463.221	Phvul.008G234400	V7B8H0	V7B8H0_PHAVU	DRB2	Ribonuclease III
Pv08	3841	ss715650700 - ss715646120 54.319.070 - 58.463.221	Phvul.008G234600.1	-	-	-	Protein kinase family protein
Pv08	3841	ss715650700 - ss715646120 54.319.070 - 58.463.221	Phvul.008G234700	V7BAK1	V7BAK1_PHAVU	CML29	Calcium-Binding Protein CML25
Pv08	3841	ss715650700 - ss715646120 54.319.070 - 58.463.221	Phvul.008G235000	V7BBP1	V7BBP1_PHAVU	CYP716A1	Cytochrome P450 CYP4/CYP19/CYP26
Pv08	3841	ss715650700 - ss715646120 54.319.070 - 58.463.221	Phvul.008G235100	V7B7N2	V7B7N2_PHAVU	-	Calcium-Binding Protein CML24
Pv08	3841	ss715650700 - ss715646120 54.319.070 - 58.463.221	Phvul.008G236900.1	-	-	-	Protein kinase domain (Pkinase) with LRRNT_2
Pv11	3841	ss715648007 - ss715648201 42.300.323 - 43.218.977	Phvul.011G149700	V7ALP5	V7ALP5_PHAVU	KRP1	Calcium-Binding Protein
Pv11	3841	ss715648007 - ss715648201 42.300.323 - 43.218.977	Phvul.011G149800	-	-	-	B-Box Domain Protein 26
Pv11	3841	ss715648007 - ss715648201 42.300.323 - 43.218.977	Phvul.011G149900	T2DNW6	T2DNW6_PHAVU	PHOS34	Universal stress protein family
Pv11	3841	ss715648007 - ss715648201 42.300.323 - 43.218.977	Phvul.011G150100	V7AJP5	V7AJP5_PHAVU	M4I22.100	Cysteine-Rich Receptor-Like Protein Kinase 27
Pv11	3841	ss715648007 - ss715648201 42.300.323 - 43.218.977	Phvul.011G150200	V7AHN7	V7AHN7_PHAVU	M4I22.100	Cysteine-Rich Receptor-Like Protein Kinase 27
Pv11	3841	ss715648007 - ss715648201 42.300.323 - 43.218.977	Phvul.011G150400	-	-	-	Cysteine-Rich Receptor-Like Protein Kinase 27
Pv11	3841	ss715648007 - ss715648201 42.300.323 - 43.218.977	Phvul.011G150800	V7AIK2	V7AIK2_PHAVU	-	Defensin-Like Protein 155
Pv11	3841	ss715648007 - ss715648201 42.300.323 - 43.218.977	Phvul.011G150950	-	-	-	S-locus glycoprotein domain with protein tyrosine kinase and DUF3403
Pv11	3841	ss715648007 - ss715648201 42.300.323 - 43.218.977	Phvul.011G152400	-	-	-	S-locus glycoprotein domain with protein tyrosine kinase and DUF3403
Pv11	3841	ss715648007 - ss715648201 42.300.323 - 43.218.977	Phvul.011G151300	V7AIK7	V7AIK7_PHAVU	RPPL1	Leucine-rich repeat-containing protein
Pv11	3841	ss715648007 - ss715648201 42.300.323 - 43.218.977	Phvul.011G151800	V7ALS3	V7ALS3_PHAVU	SD18	Inactive G-Type Lectin Receptor-Like Kinase SRK
Pv11	3841	ss715648007 - ss715648201 42.300.323 - 43.218.977	Phvul.011G152000	V7AJR9	V7AJR9_PHAVU	M4I22.100	Inactive G-Type Lectin Receptor-Like Kinase SRK
Pv11	3841	ss715648007 - ss715648201 42.300.323 - 43.218.977	Phvul.011G152100	V7ALS8	V7ALS8_PHAVU	M4I22.100	Inactive G-Type Lectin Receptor-Like Kinase SRK
Pv11	3841	ss715648007 - ss715648201 42.300.323 - 43.218.977	Phvul.011G15200	-	-	-	Inactive G-Type Lectin Receptor-Like Kinase SRK
Pv11	3841	ss715648007 - ss715648201 42.300.323 - 43.218.977	Phvul.011G153000	-	-	-	Inactive G-Type Lectin Receptor-Like Kinase SRK
Pv11	3841	ss715648007 - ss715648201 42.300.323 - 43.218.977	Phvul.011G151900	V7AHK3	V7AHK3_PHAVU	CES101	D-Mannose Binding Lectin with Tyrosine Kinase Activity
Pv11	3841	ss715648007 - ss715648201 42.300.323 - 43.218.977	Phvul.011G152700	V7AIM9	V7AIM9_PHAVU	M4I22.100	S-locus glycoprotein domain with protein tyrosine kinase
Pv11	3841	ss715648007 - ss715648201 42.300.323 - 43.218.977	Phvul.011G152800	V7ALT8	V7ALT8_PHAVU	FQR1	Flavodoxin-Like Quinone Reductase 1
Pv11	3841	ss715648007 - ss715648201 42.300.323 - 43.218.977	Phvul.011G152900	-	-	-	Flavodoxin-Like Quinone Reductase 1
